# Supplementary material for: Temporal and quantitative variability in muscle electrical activity decreases as dexterous hand motor skills are learned
Source: PLoS One. 2020 Jul 20;15(7):e0236254. doi: 10.1371/journal.pone.0236254 (PMC7371173; doi:10.1371/journal.pone.0236254)
Supplement: S1 Table — (XLSX) [file pone.0236254.s001.xlsx]

## Sheet: Supplement_table Time_error
	Time																																		Number of Errors
Trial	1	2	3	4	5	6	7	8	9	10	11	12	13	14	15	16	17	18	19	20	21	22	23	24	25	26	27	28	29	30	Initial Stage	Middle Stage	Final Stage	Percent Change	1	2	3	4	5	6	7	8	9	10	11	12	13	14	15
Participant No.1	33.37	28.84	25.77	24.86	26.14	27.93	22.49	22.81	20.13	23.59	17.78	16.77	16.98	17.23	16.63	16.4	14.33	16.2	15.9	16.24	15.68	14.29	15.12	14.69	14.27	14.15	16.81	15.21	17.19	18.21	27.796	16.314	16.314	41.3081	0	0	0	0	0	0	0	0	0	0	0	0	0	0	0
Participant No.2	49.83	44.6	38.21	35.28	30.81	29.61	31.43	32.18	30.34	24.87	30.75	33.18	30.11	26	28.07	25.03	23.29	23.09	25.41	25.75	24.99	26.5	27.03	22.95	20.38	23.96	26.69	25.13	26	25.27	39.746	26.5	25.41	36.069	0	0	0	0	0	0	0	1	0	0	1	0	0	0	0
Participant No.3	66.51	38.62	31.78	30.26	27.24	29.56	29.06	34.14	33.49	26.38	25.93	22.55	23.98	21.39	20.13	21.73	22.43	23.04	25.09	23.44	21.15	22.59	25.42	21.74	18.99	22.99	21.34	21.8	20.8	21.71	38.882	21.932	21.728	44.1181	1	0	0	0	1	1	0	0	0	0	0	0	0	0	0
Participant No.4	90.51	59.87	49.31	44.71	43.53	42.32	39.2	36.8	33.56	30.53	30.15	25.97	26.15	25.84	27.05	25.64	25.35	23.78	22.41	21.07	21.29	22.55	22.7	20.9	20.1	21.62	23.03	23.7	22.46	22.06	57.586	26.006	22.574	60.7995	3	0	0	0	1	0	0	0	0	0	0	0	0	0	0
Participant No.5	22.45	26.15	23.45	20.83	20.59	24.34	22.64	23.17	22.01	21.76	22.88	20.72	20.19	20.52	19.58	19.06	19	17.96	18.58	18.78	19.02	18.43	17.7	17.7	16.55	16.33	17.45	17.09	16.42	18.64	22.694	19.67	17.186	24.2707	0	1	1	0	0	1	0	0	0	0	0	0	0	0	0
Participant No.6	37.67	34.35	31.41	29.74	30.81	30.65	35.07	28.92	26.15	27.92	26.14	26.03	23.76	24.97	23.96	22.75	25.03	23.48	23.28	22.72	25.81	23.01	22.95	21.81	21.99	25.95	22.19	22.85	22.14	24.34	32.796	24.094	23.494	28.3632	0	1	0	0	0	0	1	0	0	0	0	0	0	0	0
Participant No.7	52.46	39.47	41.56	33.87	36.29	31.79	31.81	28.29	33.21	33.44	22.55	25.49	25.27	22.38	24.07	25.02	24.45	26.08	24.92	21.95	28.83	25.88	29.53	22.04	19.71	26.29	21.06	25.33	24.06	22.33	40.73	24.238	23.814	41.532	0	1	0	0	1	0	1	0	1	2	0	0	0	0	0
Participant No.8	36.87	25.25	27.21	26.25	25.9	23.06	22.31	21.65	23.81	20.63	22.03	21.06	20.57	19.59	18.29	18.12	18.83	20.36	19.11	17.78	17.24	17.15	15.33	16.36	15.33	16.15	16.6	18.34	14.16	15.59	28.296	19.08	16.168	42.8612	1	0	0	0	0	1	0	0	1	0	0	0	0	0	0
Participant No.9	28.86	27.02	27.4	25.91	25.4	22.9	22.72	22.95	23.25	24.15	23.75	21.69	20.62	22.44	23.18	21.52	20.03	20.37	27.57	21.88	22.96	20.45	23.36	19.31	21.33	19.71	20.2	19.96	23.28	21.17	26.918	21.558	20.864	22.4905	0	0	1	0	0	0	0	0	1	0	0	0	0	0	0
Participant No.10	28.82	28.39	24.08	23.36	24.62	24.64	23.74	23.01	22.29	22.16	21.34	23.34	22.99	21.7	23.61	20.13	20.16	20.74	21.24	19.86	20.54	20.96	19.69	20.66	19.22	19.55	21.27	20.62	19.32	21.28	25.854	21.718	20.408	21.0644	4	2	0	1	0	1	0	0	0	0	0	0	1	0	0
Participant No.11	58.65	48.26	45.19	36.86	42.51	45.28	46.26	41.89	41.97	35.63	44.65	38.54	39.46	37.05	33.77	35.35	32.52	34.61	31.81	30.95	30.86	30.11	31.89	29.83	34.91	34.35	30.52	34.18	31.19	27.69	46.294	35.63	31.586	31.7709	0	0	0	0	0	2	0	1	0	0	1	0	0	0	1
Participant No.12	39.68	34.9	35.6	33.62	40.12	42.53	43.14	37.76	39.56	39.15	34.83	35.34	29.74	33.84	37.43	31.06	35.87	29.31	28.15	26.74	26.09	26.53	26.31	27.32	29.1	22.84	21.97	20.25	20.68	20.53	36.784	33.588	21.254	42.2194	5	4	0	1	1	1	0	0	0	1	0	0	0	1	0
Participant No.13	43.85	35.62	36.13	33.36	30.65	32.02	30.87	34.1	26.3	26.03	23.58	23.19	23.95	24.12	21.36	24.84	25.7	23.82	23.81	22.62	23.18	20.64	18.56	20.51	21.9	21.5	18.59	21.45	22.95	19.31	35.922	23.994	20.76	42.2081	2	0	0	0	0	1	0	0	0	1	0	0	1	0	0
Participant No.14	60.02	53.1	57.99	50.49	40.06	43.44	39.41	36.56	35.89	39.54	41.18	39.33	35.74	38.82	42.6	37.72	34.76	34.19	33.51	37.35	35.42	32.2	29.41	26.66	28.89	27.05	27.44	28.92	28.76	31.16	52.332	37.928	28.666	45.2228	3	0	1	0	0	0	0	0	0	0	0	0	0	0	0
Participant No.15	76	63.26	52.54	40.05	41.56	37.58	39.57	38.28	42.46	34.49	36.65	31.08	31.66	31.64	27.88	27.59	22.67	25.24	24.4	26.05	28.96	25.15	24.09	24.34	21.94	22.31	22.42	19.68	23.68	21.78	54.682	28.288	21.974	59.8149	2	0	0	0	0	1	0	0	1	0	0	0	1	0	0
Participant No.16	77.49	62.05	53.79	65.73	50.51	49.33	45.99	43.01	42.65	46.26	37.22	33.65	29.28	27.43	28.1	28.49	28.68	28.06	24.45	29.11	26.21	24.37	21.57	22.68	23.37	23.96	24.25	23.46	20.68	21	61.914	28.396	22.67	63.3847	1	0	0	1	0	0	0	0	0	0	0	0	0	0	0
Participant No.17	35.03	29.21	28.27	23.84	21.77	25.13	22.61	20.93	25.8	25.27	22.99	18.33	19.13	20.08	18.24	18.18	17.9	21.26	22.21	22.21	20.7	20.67	19.78	20.76	22.41	18.14	19.92	23.4	19.56	21.88	27.624	18.706	20.58	25.4996	0	0	0	0	0	2	0	0	0	0	0	0	0	0	0
Participant No.18	46.66	35.54	31.73	27.71	32.82	31.65	30.14	25.68	32.21	30.05	19.66	19.38	19.43	18.39	17.86	19.36	16.14	18.16	20.58	20.76	20.8	19.54	18.81	19.06	17.99	18.15	14.05	16.11	16.66	13.68	34.892	18.236	15.73	54.918	0	1	1	0	2	0	1	0	1	2	4	0	0	1	0
Participant No.19	40.71	29.13	29.05	27.55	34.06	25.62	29.23	26.6	23.29	31.4	20.64	17.9	21.32	21.66	22.36	19.86	21.06	21.84	20.83	20.82	18.07	16.7	19.89	18.81	17.96	20.41	18.39	18.38	17.31	19.72	32.1	21.252	18.842	41.3022	1	0	2	0	1	0	1	0	0	1	0	0	2	0	0
Participant No.20	78	37.84	42.37	36.87	25.39	26.44	29.91	25.36	24.65	24.47	25.66	24.12	24.4	22.26	18.79	24.08	19.75	25.23	17.96	21.08	17.32	22.18	17.3	21.31	20.73	17.72	25.4	19.48	24.58	17.99	44.094	21.856	21.034	52.2974	0	1	2	0	0	0	0	0	0	0	0	0	0	0	0
Participant No.21	39.15	33.91	30.94	30	25.46	24.34	23.82	24.31	22.55	21.18	23.06	24.99	22.9	23.27	26.89	23.21	26.18	23.87	22.47	23.77	24.47	20.56	18.52	18.68	19.59	20.18	20.24	20.53	23.34	19.93	31.892	24.49	20.844	34.6419	0	2	1	0	0	2	0	1	1	0	1	0	0	2	0
Participant No.22	35.71	35.37	34.03	37.38	34.37	29.81	33.87	30.88	27.83	30.84	29.57	27.13	28.71	28.77	26.49	27.15	28.23	28.68	25.65	23.93	24.29	22.23	24.84	25.43	23.06	24.37	21.12	22.77	23.05	23.17	35.372	27.87	22.896	35.2708	1	0	0	2	0	0	1	0	0	2	0	0	0	0	1
Participant No.23	33.25	33.52	36.18	31.96	30.87	30.37	27.81	25.8	24.85	27.49	24.06	23.61	22.27	23.56	22.56	21.91	25.88	21.3	21.9	24.04	22.31	23.38	22.58	22.67	22.06	23.04	20.77	20.86	23.59	21.46	33.156	23.236	21.944	33.8159	2	1	0	0	0	0	0	0	0	1	0	0	0	1	0
Participant No.24	31.31	27.66	25.28	23.48	25	23.48	21.64	19.53	21.71	19.92	18.13	18.18	17.26	16.2	16.24	17.41	20.21	17.88	21.36	17.24	20.84	15.56	16.68	17.54	16.03	16.3	16.94	15.22	18.73	18.15	26.546	17.464	17.068	35.7041	3	0	1	0	0	0	0	0	2	0	0	0	0	0	0
Participant No.25	83.14	58.66	38.22	45.38	35.28	31.82	35.71	29.11	31.71	33.03	31.07	28.65	31.24	35.55	28.93	26	26.4	24.87	26.92	28.65	29.86	28.4	26.25	23.87	25.28	28.87	25.25	25.91	23.68	23.21	52.136	29.624	25.384	51.312	0	0	0	0	0	0	1	0	0	0	0	0	0	0	0
Participant No.26	29.22	25.15	24.25	22.11	22.95	22.99	22.12	21.59	21.16	18.85	17.17	15.66	15.99	15.87	14.96	15.24	18.23	17.46	17.71	17.45	18.91	18.37	16.28	15.31	16.96	16.64	18.31	15.65	17.93	18.93	24.736	16.058	17.492	29.2853	1	0	0	0	0	0	0	0	0	0	0	0	0	0	0
Participant No.27	62.32	59.31	68.07	71.49	61.59	52.81	61.21	57.95	53.66	54.53	52.06	52.8	47.37	46.71	56.66	43.3	44.53	45.06	42.43	46.85	38.34	32.89	43.21	38.68	36.63	40.81	39.63	32.39	34.74	33.98	64.556	47.714	36.31	43.7543	2	3	0	1	0	0	1	0	0	1	0	0	0	1	0
Participant No.28	18.15	15.64	16.31	17.2	16.21	17.31	18.94	19.4	16.53	17.7	13.69	12.78	14.78	14.9	14.37	16.2	13.28	15.33	15.9	16.87	12.32	11.9	14.76	16.78	17.24	15.65	17.48	17.71	16.55	20.46	16.702	14.706	17.57	-5.19698	0	0	0	0	0	0	1	0	0	1	0	0	0	0	0
Participant No.29	35.9	24.89	21.81	20.1	26.34	24.81	24.56	22.08	26.59	27.52	23.51	21.38	22.79	21.85	20.59	26.45	23.21	26.39	25.94	23.49	23.32	19.8	19.86	20.25	19.73	20.34	19.11	20.06	19.65	19.75	25.808	22.978	19.782	23.3493	0	1	0	0	4	0	0	0	1	0	0	0	0	0	0
Participant No.30	24.73	20.02	18.81	19.95	24.2	20.22	22.12	21.25	19.28	23.94	18.96	17.34	15.71	14.7	16.1	17.4	16.88	21.43	16.72	16.65	14.42	13.99	15.43	14.65	14.94	13.23	15.26	18.19	17.34	14.74	21.542	16.158	15.752	26.8777	0	0	0	0	3	0	2	0	0	1	0	0	0	0	0
Participant No.31	55.79	52.58	36.81	28.84	30.38	31.76	28.74	29.07	25.44	24.99	28.23	27.32	24.2	21.64	20.92	22.65	22.61	23.8	23.42	24.17	21.84	25.51	22.86	21.68	24.55	22.7	21.3	18.93	22.58	24.2	40.88	22.404	21.942	46.3258	1	0	0	0	1	0	0	0	0	0	1	0	0	0	0
Participant No.32	30.91	23.56	25.64	28.53	26.55	32.63	24.11	20.2	22.04	22.48	15.41	20.35	20.61	17.61	21.62	22.04	20.3	18.18	18.7	19.26	16.37	14.65	17.52	20.21	24.05	16.04	14.56	14.65	14.5	17.9	27.038	20.436	15.53	42.5623	0	0	0	2	1	0	0	0	0	0	0	0	1	0	0
Participant No.33	21.43	19.93	20.54	19.36	19.26	16.87	17.56	15.24	16.35	15.31	14.86	15.23	14.77	14.92	16.1	17.33	14.96	12.88	12.77	13.87	13.69	14.07	17.44	15.35	12.65	13.22	14.08	12.97	12.12	12.68	20.104	15.616	13.014	35.2666	0	0	0	1	0	1	1	1	0	0	0	0	1	0	0
Participant No.34	36.47	26	24.73	24.47	26.18	28.15	24.59	31.02	24.72	22.03	22.74	23.34	24.28	20.71	24.24	24.78	20.38	18.62	22.42	19.67	19.42	21.88	19.4	22.13	23.34	26.88	21.07	20.37	22.29	20.43	27.57	22.878	22.208	19.4487	0	0	0	1	0	1	0	0	1	0	1	0	1	0	2
Participant No.35	12.56	12.65	12.21	12.31	12.29	12.72	12.24	10.87	11.52	10.93	10.93	10.2	10.94	11.15	10.59	10.74	10.27	11.11	11.62	11.28	11.08	10.93	10.22	10.52	10.63	11.37	10.31	10.73	11.17	10.97	12.404	10.738	10.91	12.0445	0	1	0	0	0	0	0	0	0	0	0	0	0	0	0
Participant No.36	30.71	27.71	27.51	23.54	22.22	22.76	21.53	23.73	20.71	20.06	19.62	20.25	19.32	18.17	17.48	17.64	17.65	20.4	19.86	20.8	18.39	19.9	18.03	19.16	19.75	18.2	17.64	18.25	17.57	16.36	26.338	18.052	17.604	33.1612	1	0	1	0	0	0	1	1	0	0	0	0	0	0	0
Participant No.37	28.05	25.7	20.61	19	18.86	21.28	23.69	19.92	19.92	21.11	19.68	16.68	15.94	16.89	15.02	16.01	13.28	15.11	15.15	12.63	16.71	14.15	13.26	14.22	13.37	14.54	14.26	13.26	14.42	13.96	22.444	15.428	14.088	37.2304	0	0	0	0	1	0	0	0	0	0	0	0	0	0	0
Participant No.38	114.74	76.8	117.32	105.27	100.17	79.37	77.77	68.65	71.84	62.78	63.34	54.13	60.85	54.57	54.33	49.33	68.09	61.87	48.39	57.33	47.62	42.43	41.75	36.83	38.05	48.52	53.05	46.64	42.06	42.45	102.86	57.434	46.544	54.7501	1	1	2	1	0	0	0	0	0	1	0	1	0	0	0
[truncated: 18 more columns]
