# Supplementary material for: Temporal and quantitative variability in muscle electrical activity decreases as dexterous hand motor skills are learned
Source: PLoS One. 2020 Jul 20;15(7):e0236254. doi: 10.1371/journal.pone.0236254 (PMC7371173; doi:10.1371/journal.pone.0236254)
Supplement: S2 Table — (XLSX) [file pone.0236254.s002.xlsx]

## Sheet: Supplement_table APB
	Number of APB EMG "on phase"																																	APB EMG Total Area (mV･s)
Trial	1	2	3	4	5	6	7	8	9	10	11	12	13	14	15	16	17	18	19	20	21	22	23	24	25	26	27	28	29	30	Initial Stage	Middle Stage	Final Stage	1	2	3	4	5	6	7	8	9	10	11	12	13	14	15	16
Participant No.1	61	58	44	51	56	52	46	40	42	48	44	41	45	41	46	37	39	42	36	34	43	36	40	38	41	34	45	32	33	34	54	41.6	35.6	1.19716	0.923414	0.868787	1.09823	0.954936	1.50985	1.57268	1.42789	1.51034	1.60983	1.43639	1.36152	1.38188	1.36101	1.41955	1.33612
Participant No.2	105	97	85	80	86	65	74	77	71	59	67	75	75	63	63	63	54	57	66	66	59	67	72	59	57	71	78	69	67	66	90.6	63.6	70.2	2.05707	1.62545	1.3591	1.11184	1.00207	0.956937	1.01195	1.03502	0.842848	0.573893	0.63842	0.675978	0.7962	0.804771	0.879979	0.740859
Participant No.3	186	91	65	64	58	61	58	70	70	57	50	45	51	41	49	57	54	55	53	45	48	52	51	42	42	46	40	46	37	41	92.8	50.4	42	1.56668	1.06675	1.06511	0.730106	0.658844	1.11105	0.987054	1.1468	1.13714	1.01405	0.736353	0.822887	1.02965	0.699195	0.701978	0.828414
Participant No.4	166	118	79	68	61	59	48	49	37	42	34	35	39	36	36	44	36	29	24	36	29	35	42	38	33	29	33	30	34	30	98.4	38.2	31.2	2.70415	1.91197	1.72106	1.85449	1.63924	1.56349	1.49035	1.404	1.5555	1.37818	1.52837	1.34126	1.25404	1.30135	1.35422	1.24206
Participant No.5	49	51	34	31	28	40	30	36	30	34	39	33	28	31	27	31	37	25	27	30	31	30	25	26	24	29	34	29	29	28	38.6	30.8	29.8	1.27436	1.38742	1.65855	1.4891	1.82026	1.42897	2.38295	1.83483	1.61982	1.55371	1.46814	1.5654	1.26931	1.31299	0.985211	1.08143
Participant No.6	38	36	43	31	32	36	34	25	26	33	32	31	32	32	29	34	33	30	30	32	36	34	29	29	25	33	29	31	28	16	36	32	27.4	5.27687	4.20512	3.63114	3.34951	3.49934	3.50453	3.32609	2.7042	2.4172	2.81475	3.11371	3.13844	2.80843	2.29443	2.44452	2.37762
Participant No.7	39	119	106	96	100	90	87	76	87	99	34	50	50	38	53	56	58	58	46	52	76	68	69	44	37	52	36	55	58	35	92	51	47.2	1.31801	2.53044	2.51596	2.44832	2.35877	2.22482	2.35093	2.13218	2.20134	1.97023	1.90347	2.05998	2.00015	1.81649	1.91824	1.998
Participant No.8	56	31	47	42	43	38	34	43	42	36	47	37	45	38	37	39	46	46	38	36	36	34	29	29	30	27	29	27	31	23	43.8	41	27.4	1.94476	1.36093	1.38761	1.23594	1.20519	1.19585	1.12668	1.02782	1.15531	1.01938	0.988195	1.42151	1.28961	1.11692	1.04361	1.04365
Participant No.9	33	48	45	44	43	41	38	44	45	42	37	38	37	33	36	45	35	38	41	42	30	35	33	30	36	38	35	37	45	43	42.6	37.2	39.6	1.92634	1.97936	1.55479	1.55657	1.33151	1.35472	1.26271	1.4242	1.21202	1.22504	1.21867	1.15253	1.17078	1.55946	1.47087	1.38317
Participant No.10	1	2	1	3	3	2	1	2	3	3	2	5	5	6	4	4	6	8	10	13	3	9	12	10	5	4	10	7	10	10	2	5	8.2	2.24527	1.72635	1.40868	1.31639	1.6489	1.67125	1.56633	1.48802	1.54477	1.50911	1.47365	1.64247	1.2138	1.14156	1.33725	1.1946
Participant No.11	114	96	85	70	82	90	107	82	76	53	72	51	45	71	59	74	61	60	55	54	62	65	68	52	49	67	72	79	74	51	89.4	62	68.6	6.13833	6.03349	6.05824	5.17678	3.85627	5.1077	4.39732	4.87536	5.11699	4.22816	4.92953	6.33256	6.1634	4.54497	4.11195	4.67566
Participant No.12	67	22	28	14	16	12	6	13	20	12	20	21	11	12	15	8	12	6	7	13	8	13	37	34	36	38	27	23	28	28	29.4	11.6	28.8	1.34896	0.158279	0.178181	0.0451608	0.075794	0.0516816	0.0103226	0.0278174	0.0677518	0.0470933	0.0957193	0.0365202	0.0276013	0.0287868	0.027988	0.0169768
Participant No.13	84	75	90	71	72	66	56	58	47	54	38	46	41	40	29	47	35	46	39	40	38	41	36	40	44	45	41	44	51	42	78.4	38.4	44.6	8.34812	4.26107	4.40299	4.79034	3.72233	4.3092	4.49229	4.96512	3.82649	4.28885	2.99749	3.24544	3.31384	3.34125	2.76174	3.61693
Participant No.14	121	117	133	96	73	70	57	66	54	66	75	86	76	67	65	64	53	70	41	60	53	54	42	45	50	45	44	48	50	62	108	65	49.8	3.0345	1.69359	2.23019	1.44163	0.901186	1.24531	0.53899	0.554706	0.49393	0.974232	0.721535	0.849045	0.864674	0.731537	0.89142	0.710657
Participant No.15	132	109	90	68	88	89	99	85	99	71	72	61	75	74	69	73	44	61	68	67	55	57	67	69	55	59	55	51	53	59	97.4	67	55.4	5.05046	3.72302	2.88382	1.79712	1.86903	1.94551	2.17667	1.76947	1.93125	1.52972	1.7574	1.68668	1.45281	1.25019	1.39101	1.27971
Participant No.16	133	116	75	140	93	80	66	81	75	75	71	63	61	65	61	62	64	56	54	78	63	61	62	61	63	62	61	57	52	50	111.4	62.6	56.4	3.46438	3.2623	3.85713	4.06205	3.59309	3.2272	3.01498	2.86886	3.4377	4.02779	2.25801	2.50051	1.9111	2.24716	2.35952	2.38536
Participant No.17	101	78	68	69	61	92	64	70	75	70	55	47	49	45	48	45	46	61	53	53	54	56	65	62	61	52	41	58	43	52	75.4	46.6	49.2	0.736923	0.544041	0.718915	0.573233	0.432163	0.637903	0.552092	0.495714	0.770244	0.635503	0.736532	0.572829	0.647287	0.684677	0.560616	0.550965
Participant No.18	84	49	51	41	61	60	60	46	61	51	46	34	28	33	30	33	22	20	26	25	45	24	25	27	31	34	22	32	29	11	57.2	29.2	25.6	11.4755	10.9699	8.35733	8.99367	10.2184	10.2791	10.6771	8.87042	10.1433	9.87939	3.48881	5.23317	5.68704	4.32886	5.025	4.71751
Participant No.19	58	50	42	42	45	41	46	41	39	45	30	26	33	39	39	30	33	33	30	32	28	35	38	24	42	32	35	30	29	28	47.4	34.8	30.8	2.93381	1.67179	2.02097	1.8581	2.47916	1.60229	2.19355	1.82724	1.56112	2.18046	1.43099	1.18599	1.50929	1.47356	1.5826	1.65415
Participant No.20	93	64	48	51	46	53	50	47	53	54	29	34	33	42	35	45	37	47	33	45	39	40	29	36	39	31	43	42	45	34	60.4	38.4	39	1.63301	7.03244	4.57834	4.74193	3.82365	3.60343	3.50916	2.72931	3.96959	2.55397	1.96484	2.0082	3.55551	3.21931	3.26571	4.53029
Participant No.21	88	92	65	88	71	67	64	73	69	66	67	74	63	69	76	66	77	60	71	59	82	61	58	45	54	57	48	49	60	56	80.8	70.2	54	2.50436	1.472	0.784287	1.39891	1.42988	1.07408	1.03185	1.45325	1.2488	1.16315	0.964101	1.19484	1.08743	1.13616	1.2789	0.946609
Participant No.22	86	52	50	78	65	46	59	46	46	53	34	29	49	59	49	40	44	58	42	48	52	53	47	62	59	57	59	59	59	60	66.2	48.2	58.8	1.05399	0.830119	0.771758	1.04027	0.993047	0.8084	0.993544	0.610681	0.592487	0.727127	0.273181	0.319952	0.42652	0.732656	0.499504	0.666983
Participant No.23	40	32	29	39	25	42	45	32	30	38	18	34	24	26	36	28	35	28	35	39	30	29	36	33	33	32	36	33	35	28	33	29.8	32.8	0.737856	1.02671	0.643214	0.760727	0.573531	0.700673	0.824059	0.641271	0.810589	0.59224	0.22388	0.498477	0.499778	0.691043	0.976816	0.577781
Participant No.24	35	58	51	46	44	50	45	30	47	44	37	37	33	33	35	37	42	34	46	34	51	29	38	39	29	39	41	30	43	47	46.8	36	40	1.41539	4.5424	3.26737	3.43762	3.3154	3.40487	3.36895	3.33627	3.72172	2.88944	3.05673	3.09298	3.11909	2.93086	2.7932	2.81601
Participant No.25	154	78	60	73	51	50	54	40	53	51	52	65	69	68	66	51	49	46	61	57	61	68	58	63	50	42	49	58	42	52	83.2	60.6	48.6	2.85296	1.89958	1.64885	2.04777	1.64244	1.66316	1.56214	1.01597	1.31743	1.44985	1.36548	1.34761	1.58791	1.73234	1.05892	1.11717
Participant No.26	38	33	28	21	24	27	25	25	33	26	27	27	24	29	22	20	27	22	30	22	29	28	25	23	28	27	25	23	25	28	28.8	24.4	25.6	1.21575	0.907808	0.796251	0.790107	0.807391	0.992774	0.983151	0.956553	0.985908	0.937838	1.04541	0.785025	1.08763	1.17713	0.993388	1.19642
Participant No.27	78	95	87	72	98	79	105	106	89	69	71	46	40	57	61	72	38	58	50	64	52	36	26	57	39	46	38	40	32	32	86	53.6	37.6	5.24865	3.73788	4.41098	4.38882	2.60193	2.2687	2.3857	2.16812	2.30922	2.67976	2.43971	3.11644	2.71807	2.44714	3.15263	1.88216
Participant No.28	28	22	30	29	33	28	31	38	27	30	27	23	25	27	27	26	23	25	26	27	20	22	24	27	30	26	23	25	30	37	28.4	25.6	28.2	1.11366	0.998031	1.04853	1.11935	1.09622	1.29717	1.33507	1.30075	1.08909	1.29963	1.07984	1.07217	1.28938	1.07535	1.21595	1.34638
Participant No.29	89	52	56	47	71	59	57	56	74	83	74	69	57	53	64	75	79	76	75	76	79	66	70	63	72	70	74	60	56	56	63	65.6	63.2	1.09771	1.51525	1.34748	1.39836	0.532422	0.731447	0.784796	0.740435	0.894886	0.82883	0.616496	0.755204	0.656943	0.715068	0.735312	1.04739
Participant No.30	44	33	29	41	41	29	34	28	33	48	34	32	27	22	24	24	26	26	20	15	8	19	19	17	24	20	24	17	15	19	37.6	24.6	19	5.14278	4.63882	4.17671	4.4618	4.75418	4.28568	4.17961	3.86842	3.70183	4.05571	3.36837	3.46389	2.92228	3.58223	3.77026	3.75241
Participant No.31	92	68	48	40	47	46	31	38	28	33	33	39	40	25	29	34	33	39	38	45	35	43	42	39	55	45	40	36	46	39	59	32.2	41.2	3.33489	2.64745	1.72411	1.19977	1.39158	1.12217	0.760654	1.09615	0.869971	1.1295	0.932968	1.06866	0.868649	0.757248	0.747044	1.05483
Participant No.32	43	30	29	45	50	62	50	31	38	36	29	39	38	40	40	31	33	35	39	43	33	32	30	29	33	28	28	32	36	31	39.4	36.4	31	2.90025	1.52413	1.57688	2.97702	2.691	2.81237	2.50529	2.36826	2.59898	2.57264	1.04456	1.59845	1.5226	1.50688	1.52922	1.35615
Participant No.33	34	23	32	27	26	28	29	36	30	27	26	31	23	36	34	33	35	26	23	22	27	24	34	30	25	23	33	25	23	21	28.4	32.2	25	0.755465	0.804683	0.781396	0.732722	0.828194	0.620445	0.644593	0.555487	0.587649	0.607483	0.599329	0.595006	0.578261	0.67932	0.663697	0.648972
Participant No.34	72	59	68	58	59	57	56	64	50	47	49	42	45	42	39	50	40	33	45	32	29	38	35	43	48	42	39	34	40	45	63.2	43.2	40	2.24552	1.38863	1.68233	1.48257	1.52185	1.41038	1.42917	1.47284	1.31529	1.50904	1.23588	1.41814	1.37472	1.53533	1.60101	1.64453
Participant No.35	33	30	27	33	34	33	35	33	38	31	31	36	30	34	37	30	34	31	30	37	31	31	37	33	35	36	30	36	35	35	31.4	33	34.4	0.551565	0.535197	0.563534	0.567581	0.61693	0.642628	0.665877	0.711523	0.724521	0.784487	0.575405	0.644849	0.648791	0.613105	0.604686	0.672436
Participant No.36	52	44	40	32	26	31	37	35	28	25	24	20	11	15	11	16	15	18	19	24	14	18	12	16	10	11	12	9	7	12	38.8	13.6	10.2	2.49569	2.77397	3.05186	2.6471	2.83741	3.10977	2.79582	3.06533	2.88825	2.57908	2.85042	2.9644	2.80593	2.63856	2.59783	2.39701
Participant No.37	39	36	36	24	27	35	33	28	28	30	30	19	18	25	22	26	18	20	24	17	25	22	24	21	18	26	23	17	24	24	32.4	21.8	22.8	1.24901	0.735561	0.382653	0.320109	0.536128	0.703047	0.810172	0.758251	0.883009	0.785979	0.423055	0.37775	0.490451	0.598902	0.413808	0.404212
Participant No.38	259	145	192	169	150	116	103	102	96	92	102	77	80	84	92	77	108	96	74	79	71	67	68	57	67	71	92	67	64	64	183	88.2	71.6	2.73588	1.68262	6.18267	6.98574	6.19532	6.07616	5.88243	4.99911	5.08754	4.47182	3.86193	3.75478	4.91037	4.88027	4.07774	3.91833
[truncated: 118 more columns]
