# Supplementary material for: Temporal and quantitative variability in muscle electrical activity decreases as dexterous hand motor skills are learned
Source: PLoS One. 2020 Jul 20;15(7):e0236254. doi: 10.1371/journal.pone.0236254 (PMC7371173; doi:10.1371/journal.pone.0236254)
Supplement: S3 Table — (XLSX) [file pone.0236254.s003.xlsx]

## Sheet: Supplement_table FDI
	Number of FDI EMG "on phase"																																	FDI EMG Total Area (mV･s)
	1	2	3	4	5	6	7	8	9	10	11	12	13	14	15	16	17	18	19	20	21	22	23	24	25	26	27	28	29	30	Initial Stage	Middle Stage	Final Stage	1	2	3	4	5	6	7	8	9	10	11	12	13	14	15	16
Participant No.1	55	64	54	67	68	52	40	46	49	41	42	39	42	47	46	48	34	35	32	34	40	29	35	33	36	35	33	32	34	41	61.6	43.4	35	0.343463	0.363001	0.282047	0.418326	0.466267	0.321081	0.229919	0.339484	0.343186	0.405669	0.289493	0.275611	0.406993	0.229099	0.233003	0.436012
Participant No.2	87	64	53	40	40	38	49	55	58	40	50	40	42	50	52	41	44	44	48	40	43	42	44	38	39	40	43	48	31	42	56.8	45.8	40.8	1.11282	0.918006	0.832702	0.782441	0.594451	0.520309	0.753214	0.721436	0.754055	0.516901	0.592751	0.464359	0.552978	0.809979	0.701605	0.596976
Participant No.3	133	67	45	49	41	39	35	50	52	35	41	35	39	36	28	37	41	40	37	38	44	44	51	43	39	42	36	41	44	36	67	36.2	39.8	1.60898	1.04893	0.863212	1.16835	0.826897	0.976893	1.03536	0.953649	1.10943	1.1734	1.24768	1.02304	1.14282	1.1775	0.86666	0.923869
Participant No.4	214	162	133	94	79	84	76	89	99	71	75	40	49	47	46	41	38	46	30	31	37	39	45	26	29	33	33	47	46	38	136.4	44.2	39.4	1.00144	0.893497	0.703703	0.607591	0.646871	0.733524	0.55381	0.57091	0.380782	0.649494	0.665876	0.782738	0.868971	0.937407	0.955908	0.864073
Participant No.5	43	57	52	34	37	47	35	48	43	41	56	51	43	38	36	35	36	39	44	37	44	34	41	36	37	42	44	41	37	51	44.6	37.6	43	1.85159	1.63176	1.37168	1.46588	1.37256	1.41478	1.07662	1.1807	1.02493	1.08369	1.71299	1.41276	1.46107	1.33949	1.42843	1.38836
Participant No.6	95	85	92	86	91	78	85	82	74	66	61	59	63	57	62	61	53	62	58	60	66	59	62	53	66	63	58	62	58	67	89.8	59.2	61.6	1.33634	1.51298	1.24847	1.26063	1.13209	1.09672	0.98127	0.93441	0.920594	0.990391	1.14464	1.24234	1.30004	1.16372	1.14546	1.06054
Participant No.7	32	101	111	102	103	92	97	78	86	95	40	55	55	42	57	54	57	69	63	47	64	74	82	43	35	72	42	72	67	66	89.8	53	63.8	0.642059	1.78698	1.94888	1.40281	1.7264	1.34635	1.34778	1.61038	1.53463	1.72238	1.68296	1.71907	1.84088	1.68184	1.53607	1.57481
Participant No.8	82	46	49	51	50	33	32	47	55	31	33	15	15	26	22	22	33	42	24	16	28	23	16	22	25	16	12	17	10	10	55.6	23.6	13	1.64069	1.52453	1.70076	1.59323	1.44993	1.44153	1.4016	1.16051	1.2453	1.22776	1.31162	1.71116	1.61749	1.28901	1.24854	1.2166
Participant No.9	80	63	71	76	67	60	55	54	47	54	52	51	45	53	53	54	52	41	49	48	55	53	60	58	51	51	37	33	39	35	71.4	51.4	39	0.479315	0.347509	0.389359	0.504133	0.509713	0.491822	0.334271	0.289677	0.226775	0.292234	0.388994	0.395975	0.358416	0.411701	0.376061	0.413882
Participant No.10	74	81	65	66	64	66	62	57	48	60	52	52	55	58	58	60	56	70	69	56	47	51	44	46	43	51	64	59	52	53	70	57.4	55.8	0.796731	0.60898	0.556837	0.600547	0.678444	0.457181	0.647551	0.537402	0.586147	0.612925	0.666401	0.588862	0.522117	0.528774	0.483742	0.513991
Participant No.11	145	88	112	110	135	123	104	102	108	96	110	95	86	68	86	66	60	76	86	62	96	59	77	78	89	86	56	81	68	73	118	73.2	72.8	3.14926	3.23059	2.54654	1.3821	1.76834	1.42617	1.6655	0.947402	1.28956	1.18436	1.25999	1.06094	0.914144	0.443429	0.381612	0.343304
Participant No.12	94	94	58	58	62	51	86	73	79	65	79	74	62	69	79	65	60	67	62	56	59	62	72	67	45	54	50	43	46	48	73.2	67	48.2	1.42406	1.30069	1.04576	0.574172	0.597501	0.537524	1.2604	0.894855	1.04746	1.10025	1.68407	2.13424	1.59523	1.00262	1.27626	1.21205
Participant No.13	43	25	21	28	30	31	23	35	16	24	18	25	29	13	9	19	13	21	21	32	22	21	21	23	36	50	41	33	30	28	29.4	16.6	36.4	0.29137	0.214453	0.1523	0.298946	0.286626	0.276076	0.398962	0.493624	0.169814	0.218885	0.187447	0.272018	0.176643	0.088439	0.0413011	0.154084
Participant No.14	139	92	100	110	95	70	90	81	93	98	92	82	85	90	122	70	72	73	56	68	57	53	31	47	46	50	38	43	49	76	107.2	87.8	51.2	1.26463	0.6049	1.15952	1.46341	0.9669	0.758325	0.942875	1.16027	1.11587	1.49777	1.24706	1.05556	0.931432	1.04369	1.79144	0.846925
Participant No.15	114	67	58	52	40	56	45	43	55	50	59	44	50	48	49	41	39	44	45	41	55	40	39	38	38	36	40	33	36	42	66.2	45.4	37.4	2.71937	2.00833	1.65246	1.67601	1.67633	1.67686	2.21698	2.42558	2.53462	2.25306	2.8333	2.54165	2.25932	1.7902	1.88515	2.17651
Participant No.16	111	68	78	116	68	53	64	62	68	67	56	60	45	45	57	60	61	52	47	52	45	47	44	45	46	46	49	51	42	44	88.2	53.6	46.4	0.9556	0.543897	0.808627	0.994732	0.464299	0.350378	0.431758	0.503718	0.815909	0.522499	0.727048	0.730623	0.676953	0.711511	0.89972	0.753986
Participant No.17	90	78	69	66	51	75	63	48	65	58	55	38	40	46	43	42	49	53	53	53	54	49	47	53	52	42	67	60	48	46	70.8	44	52.6	0.874879	0.656713	0.660535	0.617225	0.551955	0.666843	0.625881	0.616775	0.614539	0.666042	0.703896	0.638035	0.682462	0.665102	0.683897	0.515324
Participant No.18	123	91	78	71	80	85	76	52	89	79	53	50	41	41	49	55	30	42	54	52	54	39	51	50	51	40	35	41	49	30	88.6	43.2	39	3.66766	3.20714	2.50504	2.2772	3.23694	3.34155	4.08963	2.88458	3.29727	2.9679	1.90447	2.41683	3.62587	2.65475	2.46088	2.59335
Participant No.19	105	72	71	77	77	41	55	45	46	53	57	43	60	51	41	47	55	52	53	45	35	43	41	40	48	42	47	38	46	45	80.4	50.8	43.6	0.724201	0.55143	0.449763	0.407004	0.565325	0.301558	0.392538	0.236797	0.263363	0.240656	0.348242	0.317975	0.395187	0.357397	0.358384	0.357793
Participant No.20	195	79	70	65	48	50	50	47	41	44	51	50	40	53	44	49	43	52	37	38	32	46	40	44	41	34	60	43	48	32	91.4	45.8	43.4	3.11391	1.93016	2.36466	2.24589	1.72527	1.79022	2.3027	1.67879	1.60922	1.55817	1.98914	1.99869	2.13971	1.53833	1.57022	1.90755
Participant No.21	95	71	81	74	69	59	59	55	57	60	52	63	65	53	62	56	66	56	60	56	57	52	44	55	59	53	54	55	54	52	78	60.4	53.6	1.98513	1.63942	1.87751	1.78787	1.49838	1.57188	1.19742	1.46628	1.43536	1.49537	1.57536	1.14534	1.59066	1.2879	1.38672	1.30305
Participant No.22	100	95	105	90	101	99	93	87	73	77	99	103	100	87	71	81	76	77	63	60	63	65	59	63	55	61	54	64	57	58	98.2	83	58.8	1.60912	1.20205	0.920718	0.91112	1.14172	1.0489	0.947841	0.829523	0.638898	0.870703	1.15114	1.01186	0.835511	0.798783	0.725923	0.692403
Participant No.23	49	44	43	17	27	21	16	20	20	17	21	35	24	33	37	18	17	25	23	24	29	20	25	36	24	20	12	14	22	16	36	25.8	16.8	0.401903	0.296229	0.20584	0.146977	0.134622	0.0810526	0.126484	0.188547	0.0717906	0.13361	0.150196	0.25229	0.157566	0.138043	0.265134	0.137221
Participant No.24	27	73	66	57	45	60	67	60	60	47	38	41	36	37	33	39	48	48	56	46	39	36	33	33	24	26	29	36	52	43	53.6	38.6	37.2	1.18733	1.87896	1.87357	1.52588	1.81148	1.77018	1.59822	1.23672	1.56039	1.61195	2.08294	1.95584	1.82983	1.61752	1.66594	1.5625
Participant No.25	167	145	97	107	90	85	77	76	80	82	76	72	99	92	83	79	79	61	75	69	73	71	64	49	64	37	62	65	56	64	121.2	86.4	56.8	1.4888	0.97003	0.612626	0.977352	0.931625	0.785763	0.691593	0.618154	0.80906	0.752338	0.779045	0.999266	1.08896	1.04148	0.799217	0.83626
Participant No.26	50	44	44	45	47	42	42	41	51	46	49	45	44	40	41	44	49	44	49	44	51	50	47	42	48	48	46	38	44	39	46	43.6	43	1.86491	1.91425	1.64811	1.29445	1.30987	1.38803	1.31708	1.30023	1.0038	0.845725	0.812137	0.811132	0.711552	0.783494	0.731345	0.672117
Participant No.27	106	96	114	109	85	77	74	84	80	95	87	71	69	74	107	68	105	95	81	85	69	84	99	81	62	75	62	59	55	67	102	84.6	63.6	1.35919	1.2818	1.52434	1.3196	0.528933	0.823003	0.656582	0.917365	0.930872	0.837019	0.709695	0.694212	0.782962	0.63561	0.764758	0.624971
Participant No.28	51	51	48	51	49	52	59	55	48	53	41	44	44	47	43	45	33	36	40	49	38	33	41	45	38	39	41	49	37	51	50	42.4	43.4	0.902178	0.884683	0.883913	0.786259	0.951699	1.0284	0.984189	0.895135	0.979048	0.927932	0.752213	0.654558	0.729499	0.749027	0.8359	0.908626
Participant No.29	103	79	64	62	85	71	76	69	66	59	70	62	78	65	65	74	64	74	69	80	73	60	63	68	83	68	66	71	67	72	78.6	69.2	68.8	0.9519	0.581832	0.69926	0.626234	0.516563	0.646588	0.436934	0.343392	0.339762	0.314581	0.572508	0.58524	0.533362	0.431031	0.376854	0.437855
Participant No.30	66	66	73	69	52	48	52	59	49	69	66	65	62	59	58	62	60	78	62	50	32	56	66	61	58	51	54	60	54	48	65.2	60.2	53.4	0.685416	0.774119	0.90108	1.03284	0.61486	0.693351	0.846542	0.953861	0.892027	1.98885	1.03635	1.06052	1.03634	0.973014	0.856885	1.13735
Participant No.31	94	100	76	64	56	65	64	74	64	47	61	58	61	50	59	58	56	55	59	49	54	63	60	55	66	67	54	60	56	60	78	56.8	59.4	1.32229	0.848918	0.822727	0.62628	0.631815	0.55236	0.439132	0.487457	0.464493	0.485802	0.542797	0.442405	0.300208	0.333223	0.312598	0.400422
Participant No.32	36	24	16	18	39	41	36	30	34	26	23	25	19	31	45	41	32	29	31	33	29	21	21	30	29	21	24	30	34	35	26.6	33.6	28.8	0.554882	0.147028	0.114571	0.139945	0.285552	0.294705	0.407853	0.248881	0.211167	0.210802	0.121392	0.274728	0.181061	0.252127	0.381674	0.446511
Participant No.33	56	64	73	43	52	45	57	50	48	46	43	31	37	45	50	41	50	35	43	42	45	50	50	39	38	41	51	34	38	37	57.6	44.6	40.2	0.279149	0.375444	0.412082	0.311422	0.353732	0.350972	0.343707	0.301077	0.393059	0.365042	0.417108	0.343118	0.292933	0.412524	0.412274	0.322633
Participant No.34	85	56	58	36	42	49	41	48	54	47	54	48	51	51	45	41	44	34	61	48	54	48	40	49	53	53	47	36	48	51	55.4	46.4	47	0.312915	0.322004	0.312229	0.135549	0.206834	0.268263	0.19021	0.276042	0.431355	0.573557	0.577784	0.531177	0.476922	0.416597	0.337694	0.391965
Participant No.35	7	14	9	14	7	7	7	7	12	10	6	10	9	8	14	6	11	1	0	2	11	14	16	15	4	4	7	5	10	11	10.2	9.6	7.4	0.0243992	0.027593	0.0191422	0.0323416	0.0154466	0.00992073	0.0103272	0.00909026	0.0244155	0.0133847	0.0082952	0.022466	0.0202747	0.013836	0.0284258	0.00949661
Participant No.36	75	80	84	64	68	64	66	78	76	64	60	55	54	53	70	58	60	70	63	67	63	79	61	69	60	55	55	57	57	45	74.2	59	53.8	1.75199	1.4613	1.17883	1.04414	1.27698	1.26253	1.62734	1.59587	1.21418	1.15937	1.77621	2.02095	2.0353	1.29497	1.19388	1.25331
Participant No.37	36	34	30	31	32	33	36	22	27	29	23	30	27	39	31	30	34	35	29	42	37	45	38	39	37	37	28	40	40	38	32.6	32.2	36.6	0.162296	0.133827	0.116484	0.118938	0.144328	0.131263	0.18924	0.145299	0.108575	0.147483	0.155011	0.207204	0.150699	0.227665	0.172404	0.171259
Participant No.38	39	12	50	69	63	78	41	35	29	36	43	24	22	38	32	11	34	25	12	43	22	14	15	22	32	53	46	40	44	49	46.6	27.4	46.4	0.0994623	0.0208043	0.128708	0.178948	0.158036	0.254729	0.13552	0.0733464	0.0858646	0.148833	0.16287	0.0665453	0.152578	0.190353	0.102336	0.0444686
[truncated: 118 more columns]
