# Supplementary material for: Temporal and quantitative variability in muscle electrical activity decreases as dexterous hand motor skills are learned
Source: PLoS One. 2020 Jul 20;15(7):e0236254. doi: 10.1371/journal.pone.0236254 (PMC7371173; doi:10.1371/journal.pone.0236254)
Supplement: S4 Table — (XLSX) [file pone.0236254.s004.xlsx]

## Sheet: Supplement_table ED
	Number of ED EMG "on phase"																																	ED EMG Total Area (mV･s)
	1	2	3	4	5	6	7	8	9	10	11	12	13	14	15	16	17	18	19	20	21	22	23	24	25	26	27	28	29	30	Initial Stage	Middle Stage	Final Stage	1	2	3	4	5	6	7	8	9	10	11	12	13	14	15	16
Participant No.1	61	53	47	52	34	18	20	15	21	38	12	12	11	14	16	20	17	34	19	25	28	19	20	17	11	22	26	22	28	25	49.4	15.6	24.6	1.79392	1.7399	1.38226	1.35832	1.64918	1.88642	1.46511	1.58801	1.30542	1.47608	1.44569	1.35223	1.28571	1.22723	1.19557	1.11013
Participant No.2	138	128	100	92	87	94	95	83	80	76	68	89	70	76	92	64	62	61	74	72	59	64	87	67	44	69	88	85	84	80	109	72.8	81.2	0.466397	0.299295	0.248014	0.22235	0.217735	0.228875	0.257685	0.303854	0.213759	0.17518	0.422445	0.394502	0.314716	0.291002	0.218223	0.205801
Participant No.3	147	91	101	64	67	87	89	73	89	70	65	53	54	49	55	56	59	58	72	63	46	50	60	45	40	60	50	54	51	57	94	54.6	54.4	0.46753	0.341201	0.305448	0.18565	0.225363	0.344397	0.297997	0.170458	0.227722	0.254409	0.43561	0.422327	0.460614	0.357682	0.297829	0.308783
Participant No.4	1	1	1	2	1	1	1	1	2	1	1	1	2	1	1	1	1	1	1	1	1	1	1	1	1	1	1	1	1	1	1.2	1.2	1	1.61793	1.11359	0.869111	0.800036	0.795556	0.807743	0.73135	0.690225	0.637052	0.610383	0.629694	0.568576	0.579284	0.563561	0.581349	0.543924
Participant No.5	41	55	44	34	45	54	42	46	43	42	50	51	53	54	38	43	51	45	50	41	49	43	54	49	46	45	46	56	55	59	43.8	47.8	52.2	2.13312	2.23344	1.84749	1.86103	1.72894	1.88727	1.68904	1.79471	1.5284	1.75437	1.74016	1.35144	1.39006	1.18317	1.62605	1.56363
Participant No.6	98	69	61	66	74	69	91	50	59	66	36	60	38	41	44	48	48	54	56	47	38	51	44	45	54	59	55	60	43	56	73.6	43.8	54.6	0.421852	0.426496	0.323198	0.25119	0.25592	0.260443	0.292359	0.328031	0.21599	0.20053	0.344614	0.291226	0.278468	0.243793	0.246983	0.183718
Participant No.7	36	100	97	89	94	86	114	68	78	91	29	34	41	32	40	48	42	46	50	30	45	32	39	26	22	38	32	35	45	35	83.2	40.6	37	0.683273	1.36535	1.37238	1.04387	1.19034	1.03237	0.964569	1.06995	1.10222	1.4383	1.2926	1.49312	1.41751	1.15679	1.39279	1.19397
Participant No.8	84	60	62	69	67	69	59	52	61	60	71	47	45	56	64	49	64	59	56	51	49	52	45	50	48	44	41	53	34	41	68.4	55.6	42.6	1.12509	0.993547	0.915479	0.691984	0.596328	0.718361	0.825742	0.579515	0.579062	0.652338	0.77963	1.0689	1.05985	0.780354	0.698715	0.649908
Participant No.9	4	7	1	10	6	3	12	9	7	3	9	4	15	4	15	25	13	15	10	10	17	18	16	12	15	18	17	21	10	16	5.6	14.4	16.4	0.0176858	0.0382122	0.00783123	0.0419836	0.0175777	0.0126736	0.0520791	0.0489269	0.0245405	0.011627	0.0281805	0.0246772	0.079277	0.0138388	0.0654524	0.19131
Participant No.10	32	52	50	48	46	47	40	37	29	45	30	35	61	55	59	60	56	46	47	54	28	36	37	48	47	48	61	44	42	41	45.6	58.2	47.2	1.54622	1.02575	0.703494	0.823827	1.0344	1.01843	1.03664	0.993217	1.163	0.830513	0.986504	1.09965	0.713536	0.695126	0.481967	0.546387
Participant No.11	114	90	97	82	80	119	104	86	88	82	110	82	86	82	80	89	74	72	88	69	74	68	91	82	80	95	68	56	75	48	92.6	82.2	68.4	1.46972	1.57581	1.42734	0.943359	1.2289	0.812302	0.633646	0.511874	0.563435	0.570896	0.567475	0.743383	0.668209	0.526568	0.412108	0.44015
Participant No.12	118	98	112	101	118	115	122	114	130	110	96	90	83	83	84	70	80	79	83	67	45	59	62	73	58	49	40	32	37	35	109.4	80	38.6	0.46551	0.307411	0.28267	0.21452	0.28222	0.247801	0.190615	0.283345	0.334408	0.293456	0.378665	0.337384	0.264197	0.233126	0.351195	0.283094
Participant No.13	108	59	71	67	66	66	62	62	46	54	47	36	41	41	26	49	44	52	50	47	39	44	34	32	31	30	27	33	38	31	74.2	40.2	31.8	0.510486	0.359002	0.310289	0.581203	0.378036	0.539523	0.452326	0.744577	0.373984	0.441122	0.37952	0.465525	0.469826	0.501289	0.45529	0.35536
Participant No.14	92	107	59	53	48	59	43	42	40	40	42	50	41	39	83	30	39	31	42	81	47	34	35	26	26	35	38	45	37	35	71.8	46.4	38	1.64637	1.29574	1.79454	1.64349	1.08172	1.0624	1.10925	1.03785	0.987593	1.09251	1.15562	1.08237	1.06229	1.14983	1.07395	1.09837
Participant No.15	90	58	50	35	43	42	38	38	40	26	22	29	33	29	27	27	27	21	27	24	25	22	22	22	24	19	23	17	25	24	55.2	28.6	21.6	1.22819	1.12689	1.02811	0.841587	0.999435	0.884442	1.06482	0.895974	0.875249	0.81571	1.12347	0.930283	0.767749	0.780839	0.687042	0.718255
Participant No.16	190	138	107	159	101	125	118	98	109	93	63	54	53	47	59	58	49	56	54	45	62	51	52	37	47	49	45	49	33	36	139	53.2	42.4	0.580581	0.465686	0.458168	0.480559	0.447839	0.378567	0.288687	0.299061	0.319734	0.405735	0.412363	0.37788	0.283221	0.282695	0.27739	0.283759
Participant No.17	43	52	52	41	44	44	38	37	55	63	35	34	33	37	30	37	34	39	40	40	41	41	36	37	41	35	40	43	44	48	46.4	34.2	42	1.71601	1.1437	1.24443	0.926676	0.715167	1.0707	0.793682	0.604969	0.794701	0.759266	0.996086	0.744692	0.733557	0.8346	0.637026	0.644657
Participant No.18	115	88	93	59	72	68	73	59	78	79	31	33	17	23	12	27	16	19	24	37	44	24	30	24	19	24	19	27	25	9	85.4	19	20.8	1.77828	1.55026	1.13029	1.1923	1.43823	1.42074	1.37328	1.2166	1.29958	1.18172	1.07405	1.12598	1.412	1.18987	1.36928	1.28172
Participant No.19	60	47	49	67	53	65	80	89	89	117	20	4	7	24	12	14	36	27	10	20	7	4	21	23	50	56	57	58	45	57	55.2	18.6	54.6	0.543256	0.387799	0.388039	0.312525	0.468123	0.301705	0.332316	0.220416	0.180478	0.290722	0.319629	0.293433	0.343746	0.317515	0.352021	0.298425
Participant No.20	288	96	114	111	76	76	92	80	86	77	56	56	72	56	42	58	47	58	47	58	35	54	35	40	58	37	70	50	60	30	137	55	49.4	0.858954	1.07406	0.910384	0.759811	0.684172	0.73368	0.682537	0.616556	0.700046	0.64372	0.898171	0.901904	0.873286	0.826369	0.728613	0.836991
Participant No.21	110	98	78	64	49	40	31	38	36	31	31	35	26	52	55	33	75	54	45	57	40	39	32	23	25	38	42	49	61	42	79.8	48.2	46.4	1.78873	1.59803	1.48021	1.73689	1.51178	1.56948	1.47478	1.52804	1.50263	1.49119	1.61976	1.69705	1.78938	1.05095	1.44822	1.53844
Participant No.22	105	94	84	104	74	68	103	90	74	88	74	75	77	97	65	70	93	83	77	76	78	52	75	88	75	71	55	63	61	57	92.2	80.4	61.4	0.74296	0.499548	0.389096	0.361962	0.531456	0.524355	0.542674	0.380245	0.316214	0.265347	0.524233	0.393754	0.461253	0.468856	0.326438	0.461047
Participant No.23	30	40	39	43	55	57	62	66	58	62	41	63	65	73	68	54	74	49	58	27	62	66	68	63	61	59	58	55	70	52	41.4	66.8	58.8	0.105886	0.0996385	0.132872	0.15712	0.198893	0.242697	0.459519	0.385565	0.381549	0.320187	0.200466	0.360514	0.598567	0.390011	0.529509	0.485602
Participant No.24	16	48	46	48	34	44	38	25	43	33	39	39	37	35	31	32	35	37	40	27	43	34	36	43	35	41	39	40	44	46	38.4	34	42	1.71034	2.86881	1.73324	1.16476	0.639544	0.813351	0.649533	0.290917	0.439907	0.387369	0.923704	1.20794	1.16314	1.00024	0.791979	0.794554
Participant No.25	178	145	86	107	89	81	67	64	67	76	82	76	79	98	76	74	73	59	57	66	65	55	54	47	60	42	49	58	53	49	121	80	50.2	0.949989	0.754265	0.374629	0.572236	0.622716	0.64381	0.448336	0.45132	0.562065	0.628113	0.571427	0.803619	0.816128	0.901944	0.822744	0.808537
Participant No.26	33	31	32	37	38	30	29	28	36	29	34	26	32	24	26	26	30	27	31	24	30	26	24	25	25	25	30	24	29	28	34.2	27.6	27.2	1.09945	1.15759	0.995663	0.77504	0.792916	0.852717	0.803206	0.797099	0.642852	0.588629	0.525092	0.519468	0.51941	0.522896	0.453848	0.471101
Participant No.27	99	77	85	116	113	105	105	95	85	93	98	72	78	71	98	69	76	63	71	77	64	48	67	63	57	81	71	53	58	51	98	78.4	62.8	2.81216	2.48824	3.08664	2.63178	1.75286	1.48929	1.90435	1.98015	1.9585	1.69128	1.82945	2.63923	2.00006	2.12573	2.1479	1.71206
Participant No.28	35	31	31	35	34	34	37	39	33	38	30	25	35	34	33	36	28	35	36	35	28	24	29	36	37	31	36	38	35	47	33.2	33.2	37.4	1.80496	1.70823	1.74942	1.66933	1.47508	1.5996	1.73892	1.58008	1.31223	1.48041	1.62117	1.36336	1.74151	1.32662	1.25943	1.70939
Participant No.29	77	63	86	78	31	93	102	36	95	56	76	49	66	50	65	91	82	86	76	77	61	53	75	66	57	40	38	46	65	77	67	70.8	53.2	0.438636	0.421727	0.554683	0.461034	0.137452	1.41334	1.3759	2.00734	1.74014	2.49439	1.69861	1.82812	1.82287	1.91571	1.68731	1.85002
Participant No.30	43	39	31	40	55	52	56	56	54	65	46	33	31	21	24	37	51	44	36	33	30	36	31	33	25	17	21	57	44	35	41.6	32.8	34.8	0.72089	0.671875	0.594753	0.622965	0.596756	0.42823	0.450851	0.46454	0.379384	0.494271	0.462238	0.450279	0.413734	0.460126	0.500575	0.520855
Participant No.31	136	109	75	55	62	66	52	59	46	51	59	57	64	50	48	55	45	59	59	71	45	78	54	66	69	59	79	56	69	75	87.4	52.4	67.6	0.368981	0.268639	0.314003	0.258179	0.256791	0.197291	0.162951	0.190472	0.136407	0.200262	0.258717	0.186853	0.17753	0.142305	0.135243	0.166471
Participant No.32	73	59	52	65	60	57	54	35	44	55	40	41	43	32	41	41	47	37	43	50	38	34	49	46	56	39	23	29	28	26	61.8	40.8	29	0.347748	0.207625	0.179146	0.194848	0.129487	0.171782	0.223715	0.192555	0.172387	0.219357	0.165039	0.257897	0.149462	0.273849	0.309799	0.285957
Participant No.33	69	65	62	57	56	52	49	38	43	49	40	45	41	42	47	61	43	37	38	44	33	27	49	40	38	37	39	17	23	32	61.8	46.8	29.6	0.226379	0.197137	0.234048	0.224149	0.250787	0.232861	0.222335	0.243034	0.247826	0.203648	0.224031	0.225609	0.196009	0.235261	0.221906	0.169655
Participant No.34	75	62	85	62	56	57	44	62	45	74	48	74	35	61	57	61	64	58	59	49	71	77	59	37	63	74	63	54	40	48	68	55.6	55.8	0.521902	0.347072	0.636605	0.40702	0.278153	0.231977	0.212059	0.240911	0.174084	0.415485	0.228343	0.442229	0.167839	0.37555	0.283636	0.319205
Participant No.35	21	22	20	21	23	25	21	20	23	22	20	19	24	23	21	25	24	24	22	20	26	21	21	21	24	25	23	25	22	25	21.4	23.4	24	0.525701	0.587304	0.647121	0.689249	0.677829	0.683171	0.691092	0.594098	0.624152	0.616152	0.700949	0.685844	0.748408	0.738536	0.698112	0.818017
Participant No.36	37	35	39	32	32	38	29	35	29	27	28	26	28	35	30	30	32	33	37	37	27	34	27	38	28	30	28	24	25	21	35	31	25.6	2.16157	1.89456	1.65382	1.33842	1.4198	1.55419	1.42429	1.74323	1.47668	1.32827	1.55337	1.6534	1.58374	1.19984	1.15187	1.17445
Participant No.37	47	55	41	42	38	41	52	42	29	41	30	24	28	23	24	26	21	25	26	24	23	22	26	25	20	25	25	21	24	23	44.6	24.4	23.6	1.18813	0.841932	0.663542	0.547373	0.586997	0.657	0.632284	0.550103	0.585602	0.633361	0.704346	0.61872	0.581726	0.620451	0.57182	0.611038
Participant No.38	162	187	269	181	162	142	134	136	130	113	122	110	116	93	95	70	137	83	71	116	87	89	88	72	65	89	103	79	88	71	192.2	102.2	86	0.989299	1.58969	2.05725	1.74308	1.70127	2.29347	1.95008	1.87869	1.69952	1.43346	2.27382	1.34891	1.51638	1.621	1.28763	1.21399
[truncated: 118 more columns]
