# Supplementary material for: Temporal and quantitative variability in muscle electrical activity decreases as dexterous hand motor skills are learned
Source: PLoS One. 2020 Jul 20;15(7):e0236254. doi: 10.1371/journal.pone.0236254 (PMC7371173; doi:10.1371/journal.pone.0236254)
Supplement: S5 Table — (XLSX) [file pone.0236254.s005.xlsx]

## Sheet: Results Summary
	Time				Average Number of Errors			Number of APB EMG "on phase"			APB EMG Total Area (mV･s)			APB EMG Average Area (mV･s)			CV of APB EMG "on Phase" Duration				CV of APB EMG "on Phase" Area				Number of FDI EMG "on phase"			FDI EMG Total Area (mV･s)			FDI EMG Average Area (mV･s)			CV of FDI EMG "on Phase" Duration				CV of FDI EMG "on Phase" Area				Number of ED EMG "on phase"			ED EMG Total Area (mV･s)			ED EMG Average Area (mV･s)
	Initial Stage	Middle Stage	Final Stage	Percent Change	Initial Stage	Middle Stage	Final Stage	Initial Stage	Middle Stage	Final Stage	Initial Stage	Middle Stage	Final Stage	Initial Stage	Middle Stage	Final Stage	Initial Stage	Middle Stage	Final Stage	Percent Change	Initial Stage	Middle Stage	Final Stage	Percent Change	Initial Stage	Middle Stage	Final Stage	Initial Stage	Middle Stage	Final Stage	Initial Stage	Middle Stage	Final Stage	Initial Stage	Middle Stage	Final Stage	Percent Change	Initial Stage	Middle Stage	Final Stage	Percent Change	Initial Stage	Middle Stage	Final Stage	Initial Stage	Middle Stage	Final Stage	Initial Stage	Middle Stage
Participant No.1	27.796	16.314	16.314	41.3081	0	0	0.2	54	41.6	35.6	1.0085	1.33782	1.73716	0.0187756	0.0322804	0.0495447	0.782653	0.662513	0.599715	23.374	1.01981	0.878864	0.829082	18.7021	61.6	43.4	35	0.374621	0.350833	0.51456	0.00604806	0.00838425	0.0146358	0.65436	0.596624	0.5805	11.2873	0.833719	0.78563	0.745178	10.62	49.4	15.6	24.6	1.58472	1.15445	0.993373	0.0332547	0.0781735
Participant No.2	39.746	26.5	25.41	36.069	0	0	0.4	90.6	63.6	70.2	1.43111	0.80763	0.862359	0.0155776	0.012847	0.0122786	0.817081	0.702745	0.719092	11.9925	1.16962	0.884883	0.938206	19.7857	56.8	45.8	40.8	0.848085	0.665263	0.735125	0.0154537	0.0145054	0.0182347	0.714728	0.661221	0.606103	15.1981	0.949565	0.848597	0.844083	11.1085	109	72.8	81.2	0.290758	0.251658	0.203629	0.00262352	0.00351976
Participant No.3	38.882	21.932	21.728	44.1181	0.4	0.2	0.2	92.8	50.4	42	1.0175	0.823352	1.01138	0.0118598	0.0163965	0.0242731	0.78214	0.639273	0.62908	19.5695	1.18286	0.870325	0.720849	39.0589	67	36.2	39.8	1.10327	1.03927	1.29593	0.0181896	0.0288818	0.0328574	0.789317	0.63972	0.640731	18.8247	0.936831	0.785751	0.806265	13.937	94	54.6	54.4	0.305038	0.355073	0.366011	0.00324372	0.0065397
Participant No.4	57.586	26.006	22.574	60.7995	0.8	0	0.2	98.4	38.2	31.2	1.96618	1.29375	1.45392	0.0216847	0.0341469	0.0468397	1.17122	0.780048	0.614622	47.5228	1.3272	0.893814	0.723531	45.4844	136.4	44.2	39.4	0.770621	0.904001	0.817642	0.0060276	0.0206103	0.0214996	0.999733	0.833305	0.685039	31.4778	1.16593	0.950819	0.80242	31.178	1.2	1.2	1	1.03924	0.563347	0.526127	0.959241	0.505418
Participant No.5	22.694	19.67	17.186	24.2707	0.4	0	0	38.6	30.8	29.8	1.52594	1.13131	1.10236	0.0430075	0.0372588	0.0372719	0.583908	0.554954	0.527812	9.60703	1.0529	0.796437	0.94268	10.468	44.6	37.6	43	1.53869	1.39332	1.15573	0.0356553	0.0372107	0.0271782	0.708473	0.725383	0.727302	-2.6576	0.861898	0.826716	0.878123	-1.8824	43.8	47.8	52.2	1.96081	1.43346	0.955866	0.0455562	0.0309659
Participant No.6	32.796	24.094	23.494	28.3632	0.2	0	0	36	32	27.4	3.9924	2.48486	2.20968	0.111504	0.0778849	0.0861387	0.726284	0.664853	0.760939	-4.77155	0.804416	0.789571	0.821768	-2.15702	89.8	59.2	61.6	1.2981	1.10726	0.755301	0.0145072	0.0186526	0.0122958	0.67886	0.755885	0.676508	0.346493	0.932246	0.972972	0.920935	1.21339	73.6	43.8	54.6	0.335731	0.232803	0.197212	0.00460967	0.00542238
Participant No.7	40.73	24.238	23.814	41.532	0.4	0	0.8	92	51	47.2	2.2343	1.9142	1.75039	0.0255772	0.0382737	0.0388417	1.06616	0.874293	0.939536	11.8767	1.5062	1.03377	1.09927	27.0169	89.8	53	63.8	1.50142	1.58414	1.2565	0.0171658	0.0304414	0.0208413	0.947032	0.831725	0.783422	17.2761	1.09712	0.971672	0.917704	16.3537	83.2	40.6	37	1.13104	1.21323	1.26754	0.0142347	0.0303933
Participant No.8	28.296	19.08	16.168	42.8612	0.2	0	0.4	43.8	41	27.4	1.42688	1.08012	1.10524	0.0331214	0.0265459	0.0409181	0.853405	0.764517	0.973797	-14.1073	0.935383	0.906662	1.05258	-12.5292	55.6	23.6	13	1.58183	1.28312	1.13214	0.0296196	0.0602193	0.0905843	0.876509	0.83917	1.11544	-27.2597	0.977235	0.869538	1.17492	-20.2293	68.4	55.6	42.6	0.864486	0.735333	0.691059	0.0127296	0.0138581
Participant No.9	26.918	21.558	20.864	22.4905	0.2	0	0.2	42.6	37.2	39.6	1.66971	1.39319	1.41145	0.0401006	0.0379939	0.0359468	0.835269	0.785793	0.843344	-0.966803	1.00534	0.933826	0.985352	1.98857	71.4	51.4	39	0.446006	0.376841	0.259934	0.00624647	0.00734526	0.00666392	0.698282	0.607627	0.538281	22.9135	0.920927	0.764249	0.679766	26.1868	5.6	14.4	16.4	0.0246581	0.0886928	0.0945791	0.00496791	0.00559193
Participant No.10	25.854	21.718	20.408	21.0644	1.4	0.2	0	2	5	8.2	1.66912	1.21239	1.13943	1.10111	0.252355	0.155922	0.767453	0.993166	0.959748	-25.0562	#DIV/0!	1.03091	1.00901	#DIV/0!	70	57.4	55.8	0.648308	0.510783	0.492231	0.0093103	0.00890796	0.00880681	0.675968	0.618817	0.565457	16.3485	0.965825	0.844556	0.703084	27.2038	45.6	58.2	47.2	1.02674	0.598262	0.533859	0.024353	0.0103019
Participant No.11	46.294	35.63	31.586	31.7709	0	0.2	0.2	89.4	62	68.6	5.45262	4.66909	2.96383	0.0617898	0.0793925	0.0435543	0.853698	0.803431	0.820602	3.87683	1.16947	1.09241	1.19243	-1.96344	118	73.2	72.8	2.41537	0.480613	0.311766	0.0213661	0.00642649	0.00422069	1.01475	0.655121	0.634592	37.4635	1.33865	1.05082	0.968462	27.6541	92.6	82.2	68.4	1.32903	0.493091	0.264416	0.0143964	0.00598852
Participant No.12	36.784	33.588	21.254	42.2194	2.2	0.2	0	29.4	11.6	28.8	0.361275	0.0252503	2.06246	0.00833095	0.00219419	0.0733684	0.694572	0.584371	0.498571	28.2189	0.802568	0.609902	0.609875	24.0096	73.2	67	48.2	0.988437	1.36517	0.818447	0.0133107	0.0208115	0.0170076	0.810493	0.796728	0.569669	29.7133	1.24051	1.00288	0.803344	35.2408	109.4	80	38.6	0.310466	0.294451	0.248725	0.00282427	0.00369499
Participant No.13	35.922	23.994	20.76	42.2081	0.4	0.2	0.2	78.4	38.4	44.6	5.10497	3.37313	3.15399	0.0648575	0.0892054	0.07067	0.870085	0.656623	0.749987	13.803	1.34789	0.855808	1.01305	24.8423	29.4	16.6	36.4	0.248739	0.120996	0.311046	0.00856747	0.00734185	0.00855944	0.568434	0.74503	0.706575	-24.3021	0.746785	1.02407	1.18677	-58.9177	74.2	40.2	31.8	0.427803	0.43872	0.465909	0.00591685	0.0115618
Participant No.14	52.332	37.928	28.666	45.2228	0.8	0	0.4	108	65	49.8	1.86022	0.775458	0.741121	0.0167368	0.0119851	0.0148697	0.989536	0.880403	0.813781	17.7614	1.75827	1.46742	1.46689	16.5719	107.2	87.8	51.2	1.09187	1.04495	0.530905	0.01015	0.0115655	0.0100951	0.754502	0.81702	0.838045	-11.0726	0.979683	1.14344	1.18644	-21.1046	71.8	46.4	38	1.49237	1.06866	0.785577	0.0227932	0.0259061
Participant No.15	54.682	28.288	21.974	59.8149	0.4	0.2	0	97.4	67	55.4	3.06469	1.33483	1.32074	0.0304254	0.0207021	0.0240236	0.994727	0.727443	0.782794	21.3056	1.50066	1.12274	1.33878	10.7878	66.2	45.4	37.4	1.9465	2.03042	1.90879	0.0312918	0.0452742	0.0514042	0.880644	0.963763	0.942596	-7.03483	1.10085	1.21806	1.15732	-5.12906	55.2	28.6	21.6	1.04484	0.718989	0.536625	0.0201852	0.0251963
Participant No.16	61.914	28.396	22.67	63.3847	0.4	0	0	111.4	62.6	56.4	3.64779	2.207	1.86858	0.0346499	0.0352731	0.0335357	1.11005	0.578298	0.54679	50.7419	1.4685	0.787085	0.724666	50.6528	88.2	53.6	46.4	0.753431	0.760356	0.619022	0.00847554	0.0143317	0.0134315	0.782834	0.547472	0.43333	44.6461	0.989258	0.621133	0.54395	45.0143	139	53.2	42.4	0.486566	0.280207	0.255114	0.00363372	0.00530874
Participant No.17	27.624	18.706	20.58	25.4996	0	0	0	75.4	46.6	49.2	0.601055	0.61481	0.631711	0.00804716	0.013211	0.0129176	0.921737	0.878096	0.867841	5.84722	1.29071	1.1521	1.09683	15.0212	70.8	44	52.6	0.672262	0.607269	0.672704	0.00957756	0.0139371	0.0131868	0.81337	0.677684	0.642934	20.9543	1.00879	0.798635	0.782994	22.3829	46.4	34.2	42	1.1492	0.693787	0.702612	0.0249377	0.0203304
Participant No.18	34.892	18.236	15.73	54.918	0.8	0.4	1.2	57.2	29.2	25.6	10.003	4.95554	4.18856	0.182246	0.174578	0.188352	0.792207	0.74068	0.772498	2.48786	1.18429	0.924712	0.908531	23.2848	88.6	43.2	39	2.9788	2.73491	1.9154	0.0339425	0.0657098	0.0505698	0.897293	0.653335	0.642562	28.3889	1.18759	0.800935	0.887306	25.2849	85.4	19	20.8	1.41787	1.31035	1.02257	0.0170835	0.0755102
Participant No.19	32.1	21.252	18.842	41.3022	0.8	0.8	0.4	47.4	34.8	30.8	2.19277	1.55526	1.52273	0.046294	0.0452822	0.049567	0.860981	0.652361	0.610976	29.0372	0.995761	0.795568	0.697564	29.9466	80.4	50.8	43.6	0.539545	0.355735	0.329425	0.00670365	0.00711655	0.00773265	0.975895	0.768433	0.717438	26.4841	1.23524	0.996931	0.839718	32.0199	55.2	18.6	54.6	0.419948	0.317237	0.22317	0.00774431	0.0241224
Participant No.20	44.094	21.856	21.034	52.2974	0.6	0	0.8	60.4	38.4	39	4.36187	3.35823	4.44644	0.079785	0.0876763	0.113583	0.830853	0.711096	0.764742	7.95703	1.26116	1.08068	1.07637	14.6526	91.4	45.8	43.4	2.27598	1.76432	1.44559	0.0289355	0.0391748	0.0351364	1.052	0.838702	0.814668	22.56	1.30025	1.03729	1.08665	16.4272	137	55	49.4	0.857476	0.787149	0.765474	0.00760076	0.014586
Participant No.21	31.892	24.49	20.844	34.6419	0.6	0.4	0	80.8	70.2	54	1.51789	1.19165	1.23838	0.0185121	0.0168993	0.0230005	0.827053	0.730945	0.691466	16.394	1.19221	0.959717	0.841565	29.4111	78	60.4	53.6	1.75766	1.3815	1.22498	0.0226083	0.0229395	0.0228605	0.803579	0.620801	0.647849	19.3796	1.01845	0.721434	0.7953	21.9107	79.8	48.2	46.4	1.62313	1.36479	1.06382	0.0219072	0.0350553
Participant No.22	35.372	27.87	22.896	35.2708	0.6	0.4	0.4	66.2	48.2	58.8	0.937836	0.582027	0.874142	0.0144538	0.0122549	0.0148177	0.754117	0.660188	0.687245	8.86767	1.09716	0.932539	0.977319	10.9231	98.2	83	58.8	1.15695	0.69563	0.633747	0.0117882	0.00838161	0.0107821	0.803838	0.699276	0.687931	14.4192	1.03926	0.899456	0.835188	19.6361	92.2	80.4	61.4	0.505004	0.411862	0.450113	0.0055369	0.00522134
Participant No.23	33.156	23.236	21.944	33.8159	0.6	0.6	0.2	33	29.8	32.8	0.748408	0.699846	1.09193	0.0230316	0.0233418	0.0335608	0.830533	0.604435	0.550973	33.6603	1.21434	0.842548	0.775852	36.1092	36	25.8	16.8	0.237114	0.158128	0.143036	0.00667065	0.00619783	0.00866924	0.868132	0.806287	0.899113	-3.56867	1.10577	1.00838	1.1619	-5.07591	41.4	66.8	58.8	0.138882	0.480151	0.420869	0.00333953	0.00733932
Participant No.24	26.546	17.464	17.068	35.7041	0.8	0.4	0.4	46.8	36	40	3.19564	2.93892	2.90031	0.0665808	0.0823037	0.0740757	0.732566	0.624395	0.722475	1.37754	1.20502	0.79132	0.93224	22.6372	53.6	38.6	37.2	1.65544	1.66398	1.4954	0.0330253	0.043869	0.0435494	0.754131	0.73896	0.746267	1.04282	0.881363	0.787663	0.827447	6.11743	38.4	34	42	1.62334	0.890675	0.814037	0.0494837	0.0260982
Participant No.25	52.136	29.624	25.384	51.312	0	0	0.2	83.2	60.6	48.6	2.01832	1.33065	0.657229	0.0261233	0.0220097	0.0136541	1.00636	0.864807	0.75562	24.9157	1.29801	1.15552	0.994424	23.3889	121.2	86.4	56.8	0.996087	0.928458	0.851901	0.00828122	0.0107256	0.0155111	0.745373	0.691966	0.730368	2.01303	0.984565	0.920353	0.912751	7.29404	121	80	50.2	0.654767	0.801262	0.628952	0.00544796	0.0100571
Participant No.26	24.736	16.058	17.492	29.2853	0.2	0	0	28.8	24.4	25.6	0.903461	1.12852	1.14864	0.0318411	0.0469771	0.0448654	0.561241	0.570811	0.566034	-0.854	0.728551	0.726253	0.729419	-0.11925	46	43.6	43	1.60632	0.745998	0.802098	0.0349793	0.0171682	0.0188954	0.715432	0.643705	0.552186	22.8179	0.969958	0.834083	0.770956	20.5165	34.2	27.6	27.2	0.964131	0.522943	0.62465	0.0287172	0.0190352
Participant No.27	64.556	47.714	36.31	43.7543	1.2	0.2	0.4	86	53.6	37.6	4.07765	2.55852	2.20328	0.0489687	0.0513869	0.0595501	1.31992	1.09711	0.927544	29.7273	1.59784	1.1982	1.00447	37.136	102	84.6	63.6	1.20277	0.720134	0.528849	0.011575	0.0087642	0.00823083	0.913707	0.788575	0.730494	20.0516	1.46755	1.09931	1.03665	29.3618	98	78.4	62.8	2.55434	1.98422	1.55527	0.0270467	0.0255554
Participant No.28	16.702	14.706	17.57	-5.19698	0	0	0	28.4	25.6	28.2	1.07516	1.21555	1.44402	0.0383813	0.0476503	0.0523571	0.662961	0.56079	0.733139	-10.5855	0.759672	0.633939	0.73828	2.81593	50	42.4	43.4	0.881746	0.799679	0.917928	0.0176581	0.0191285	0.0214994	0.601406	0.617656	0.626531	-4.17761	0.84924	0.760015	0.776705	8.54121	33.2	33.2	37.4	1.68141	1.50069	1.58204	0.0508375	0.0453597
Participant No.29	25.808	22.978	19.782	23.3493	1	0.2	0	63	65.6	63.2	1.17824	0.840852	0.801885	0.0205573	0.0127514	0.0129337	0.890258	0.958654	0.882919	0.824345	1.33907	1.29851	1.13906	14.9367	78.6	69.2	68.8	0.675158	0.403885	0.451279	0.00874208	0.0057878	0.00655426	0.910157	1.02853	0.862281	5.26021	1.29077	1.35535	1.0698	17.1192	67	70.8	53.2	0.402706	1.79719	1.64819	0.00583702	0.0266152
Participant No.30	21.542	16.158	15.752	26.8777	0.6	0	0.8	37.6	24.6	19	4.63486	3.49742	3.24224	0.125251	0.143516	0.171846	0.735531	0.581488	0.772728	-5.05717	0.899581	0.634383	0.816935	9.1871	65.2	60.2	53.4	0.801663	0.99009	0.943634	0.0122501	0.0164212	0.0178135	0.569272	0.537775	0.547687	3.79176	0.879736	1.1103	0.803655	8.6481	41.6	32.8	34.8	0.641448	0.440259	0.386264	0.0159205	0.0152383
Participant No.31	40.88	22.404	21.942	46.3258	0.4	0.2	0.4	59	32.2	41.2	2.05956	0.914087	2.22808	0.0341406	0.0286834	0.0544834	0.799319	0.651088	0.668123	16.4134	1.40693	0.875038	0.959157	31.8264	78	56.8	59.4	0.850407	0.323061	0.327566	0.0108899	0.00571779	0.00551379	0.763659	0.662399	0.659852	13.5933	0.959266	0.839013	0.87579	8.70207	87.4	52.4	67.6	0.293319	0.153649	0.167998	0.00364007	0.00294485
Participant No.32	27.038	20.436	15.53	42.5623	0.6	0.2	0.2	39.4	36.4	31	2.33385	1.48209	1.17992	0.0585206	0.0410078	0.0387483	0.74882	0.661728	0.687266	8.22018	1.1841	1.05282	1.05181	11.1718	26.6	33.6	28.8	0.248396	0.318623	0.286	0.00875936	0.00948036	0.0102306	0.713071	0.639526	0.520234	27.0432	0.886573	0.836655	0.711631	19.7324	61.8	40.8	29	0.211771	0.241559	0.20773	0.00337673	0.00611596
Participant No.33	20.104	15.616	13.014	35.2666	0.2	0.4	0.4	28.4	32.2	25	0.780492	0.649307	0.671102	0.0281232	0.0205041	0.0272265	0.630908	0.626108	0.507327	19.5878	0.673419	0.756921	0.574483	14.6917	57.6	44.6	40.2	0.346366	0.37945	0.527166	0.0061082	0.00846733	0.0134531	0.649397	0.723649	0.745692	-14.8283	0.924857	0.901497	0.930276	-0.585994	61.8	46.8	29.6	0.2265	0.207251	0.207168	0.0036999	0.00456962
Participant No.34	27.57	22.878	22.208	19.4487	0.2	0.8	0.4	63.2	43.2	40	1.66418	1.51664	1.67165	0.0261639	0.0353475	0.0422308	0.781332	0.83909	0.768621	1.62684	1.09333	0.983177	0.901913	17.5079	55.4	46.4	47	0.257906	0.415855	0.518419	0.00470091	0.00899005	0.0113404	0.650737	0.657371	0.568874	12.58	0.958373	1.08851	1.02228	-6.66776	68	55.6	55.8	0.438151	0.289804	0.296084	0.00631559	0.0051784
Participant No.35	12.404	10.738	10.91	12.0445	0.2	0	0	31.4	33	34.4	0.566961	0.65248	0.712472	0.018154	0.0199384	0.0207422	0.522477	0.471125	0.524438	-0.375327	0.698818	0.727382	0.799245	-14.3709	10.2	9.6	7.4	0.0237845	0.0193909	0.0152707	0.00242004	0.0019722	0.00204511	0.591096	0.582837	0.510779	13.5879	0.699091	0.714769	0.602896	13.76	21.4	23.4	24	0.625441	0.730511	0.660739	0.0292755	0.0312639
Participant No.36	26.338	18.052	17.604	33.1612	0.4	0	0.2	38.8	13.6	10.2	2.76121	2.57029	2.84019	0.0758377	0.195555	0.291398	0.987043	0.926894	0.969745	1.75247	1.06002	0.959267	0.984298	7.1433	74.2	59	53.8	1.34265	1.4361	1.67906	0.0181507	0.0248345	0.0314857	0.84382	0.643593	0.723601	14.2471	1.10589	0.867215	0.912346	17.5015	35	31	25.6	1.69363	1.2758	1.39434	0.0482302	0.0416093
Participant No.37	22.444	15.428	14.088	37.2304	0.2	0	0.2	32.4	21.8	22.8	0.644693	0.453401	0.467292	0.0192564	0.0211078	0.0206862	0.819394	0.478714	0.512806	37.4165	1.24291	0.618786	0.617466	50.3208	32.6	32.2	36.6	0.135175	0.177706	0.215698	0.00413482	0.00551724	0.00587799	0.539589	0.48041	0.47263	12.4093	0.740081	0.671082	0.691693	6.53818	44.6	24.4	23.6	0.765595	0.583174	0.511821	0.0170502	0.0240714
Participant No.38	102.86	57.434	46.544	54.7501	1	0.2	0.6	183	88.2	71.6	4.75644	4.55328	3.9624	0.0274014	0.0521594	0.0558454	1.32314	1.10755	1.06726	19.3388	1.55607	1.25078	1.24463	20.0143	46.6	27.4	46.4	0.117192	0.132485	0.268567	0.00239202	0.00485286	0.00575951	0.980137	1.02768	1.05234	-7.36636	1.30752	1.41771	1.45655	-11.3978	192.2	102.2	86	1.61612	1.46983	1.52259	0.00847749	0.0147764
Average	36.3163	24.0071	21.2615	37.1347	0.505263	0.168421	0.273684	64.1243	42.7189	40.0703	2.3994	1.72731	1.75349	0.0420452	0.0472033	0.0553653	0.850528	0.720479	0.725196	13.1996	1.16298	0.926316	0.927591	18.388	71.7892	50.6324	46.2108	1.03489	0.868928	0.786311	0.0149529	0.0191455	0.0199225	0.786998	0.718403	0.692841	11.0882	1.03076	0.930614	0.905577	10.8771	73.6722	49.3111	44.9111	0.919293	0.764515	0.683928	0.0167184	0.0204857
SD	16.6742	9.02544	6.44699	13.9932	0.450194	0.220693	0.280621	32.5184	17.1762	14.8686	1.92155	1.25065	1.05612	0.0358192	0.044044	0.0557489	0.183081	0.152465	0.147579	15.1477	0.264755	0.198903	0.202149	15.596	25.8569	17.5199	12.7812	0.679377	0.595896	0.479092	0.00985027	0.015468	0.017116	0.133538	0.12479	0.148443	16.4843	0.171571	0.175346	0.183714	19.1765	35.8256	21.3398	16.5119	0.604908	0.495523	0.44878	0.0145304	0.018049
SE	2.70491	1.46412	1.04584	2.27	0.073031	0.0358012	0.0455228	5.34599	2.82375	2.44437	0.315901	0.205606	0.288273	0.00588864	0.00724079	0.00916507	0.0300984	0.0250651	0.0242619	2.49027	0.0435255	0.0326994	0.0332331	2.56397	4.25084	2.88025	2.10122	0.111689	0.0979646	0.0787623	0.00161937	0.00254292	0.00281385	0.0219535	0.0205154	0.0244039	2.71	0.0282061	0.0288267	0.0302023	3.1526	5.97094	3.55664	2.75199	0.100818	0.0825872	0.0747966	0.00242174	0.00300816
n	38	38	38	38	38	38	38	37	37	37	37	37	37	37	37	37	37	37	37	37	37	37	37	37	37	37	37	37	37	37	37	37	37	37	37	37	37	37	37	37	37	36	36	36	36	36	36	36	36
K-S test D	0.156	0.184	0.188	0.092	0.171	0.277	0.209	0.136	0.14	0.103	0.189	0.23	0.154	0.2	0.24	0.253	0.16	0.155	0.078	0.084	0.104	0.109	0.069	0.07	0.072	0.136	0.113	0.103	0.114	0.135	0.186	0.187	0.223	0.083	0.134	0.144	0.127	0.164	0.122	0.15	0.131	0.105	0.106	0.083	0.142	0.137	0.129	0.199	0.166
K-S test p-value	0.024	0.003	0.002	0.2	0.006	<0.0005	<0.0005	0.082	0.065	0.2	0.002	0	0.027	0.001	<0.0005	<0.0005	0.017	0.024	0.2	0.2	0.2	0.2	0.2	0.2	0.2	0.082	0.2	0.2	0.2	0.084	0.002	0.002	<0.0005	0.2	0.092	0.051	0.14	0.013	0.183	0.035	0.106	0.2	0.2	0.2	0.063	0.085	0.14	0.001	0.013
[truncated: 9 more columns]
